# Supplementary material for: Support Effects of Microwave-Synthesized Ru-Based Catalysts on Their Hydrogen Evolution Performance in Acidic Media
Source: Nanomaterials (Basel). 2026 Jan 12;16(2):97. doi: 10.3390/nano16020097 (PMC12844415; doi:10.3390/nano16020097)
Supplement: Supplementary file 1 [file nanomaterials-16-00097-s001.zip]

Archive with 1 entries (1 files):
- nanomaterials-4061628-supplementary.pdf
